# Supplementary material for: Application of ultrasound to enhance the silt drying process: An experimental study
Source: PLoS One. 2020 Jul 31;15(7):e0236492. doi: 10.1371/journal.pone.0236492 (PMC7394416; doi:10.1371/journal.pone.0236492)
Supplement: S1 File — (XLSX) [file pone.0236492.s001.xlsx]

## Sheet: Sheet1
Particle size	percentage passing
12.2	100
9.01	99.2199
7.78	97.4468
6.57	94.7518
6.07	92.3404
4.64	81.4184
3.35	61.5603
2.7	47.0922
2.08	30.4965
1.7	19.9291
1.28	9.64539
0.99	3.75887
0.74	0.70922
0.55	0
