# Supplementary material for: Application of ultrasound to enhance the silt drying process: An experimental study
Source: PLoS One. 2020 Jul 31;15(7):e0236492. doi: 10.1371/journal.pone.0236492 (PMC7394416; doi:10.1371/journal.pone.0236492)
Supplement: S2 File — (XLSX) [file pone.0236492.s002.xlsx]

## Sheet: Sheet1
	MR
temperature/℃	60	70	80	90	100
time/min
0	1	1	1	1	1
5	0.994249	0.994348	0.994427	0.994624	0.989018
10	0.987278	0.988863	0.988854	0.989247	0.976781
15	0.983444	0.983045	0.983281	0.978495	0.966112
20	0.976995	0.977394	0.972136	0.962366	0.95011
25	0.968456	0.96609	0.96099	0.935484	0.92893
30	0.963402	0.954787	0.950008	0.914137	0.905711
35	0.961485	0.943484	0.938699	0.892631	0.880766
40	0.952945	0.930685	0.927553	0.876502	0.854252
45	0.945974	0.917553	0.910834	0.854839	0.822247
50	0.935692	0.90625	0.894116	0.833491	0.795576
55	0.92541	0.893285	0.883134	0.811986	0.768905
60	0.911642	0.872008	0.866415	0.790481	0.742234
65	0.897874	0.859209	0.849697	0.763599	0.714622
70	0.88428	0.847739	0.827405	0.742094	0.684813
75	0.872255	0.830951	0.810687	0.715212	0.654534
80	0.856745	0.81383	0.788395	0.687698	0.620176
85	0.83618	0.797041	0.771677	0.657653	0.588171
90	0.818926	0.780086	0.743812	0.62919	0.552557
95	0.801847	0.763132	0.721521	0.602941	0.514277
100	0.782851	0.746177	0.69923	0.570209	0.477565
105	0.760544	0.722573	0.671365	0.537951	0.443364
110	0.738236	0.702294	0.637928	0.500316	0.403044
115	0.718717	0.683012	0.604491	0.468058	0.369156
120	0.696758	0.654754	0.576791	0.434693	0.33166
125	0.66748	0.630652	0.543354	0.398166	0.289143
130	0.639944	0.599568	0.510572	0.360531	0.251804
135	0.609097	0.566988	0.47189	0.328273	0.219799
140	0.57825	0.536735	0.436814	0.290797	0.187794
145	0.542175	0.508477	0.40354	0.258539	0.157358
150	0.509585	0.47623	0.370759	0.226913	0.131942
155	0.476821	0.44016	0.336502	0.195446	0.10935
160	0.440746	0.408577	0.306999	0.167141	0.0867587
165	0.404671	0.368684	0.281429	0.134883	0.0629118
170	0.36877	0.337101	0.250287	0.111796	0.0475369
175	0.334437	0.303856	0.223242	0.086654	0.0301224
180	0.298362	0.267287	0.190788	0.063093	0.0189834
185	0.265946	0.231882	0.15899	0.0468058	0.0142767
190	0.232834	0.205785	0.131126	0.0283049	0.00847192
195	0.203904	0.177527	0.103426	0.0147059	0.00439285
200	0.173057	0.150931	0.0809703	0.00648324	0
205	0.148484	0.125997	0.0586789	0.00332068
210	0.126351	0.107713	0.0419603	0
215	0.103869	0.0894282	0.0275365
220	0.0833043	0.0748005	0.0203245
225	0.0707564	0.0598404	0.0132765
230	0.05542	0.045379	0.00852319
235	0.0456605	0.0307513	0.0021308
240	0.0365981	0.0209441	0
245	0.0292785	0.0159574
250	0.0231788	0.0116356
255	0.0177762	0.00764628
260	0.0135936	0.00398936
265	0.00836528	0
270	0.00540258
275	0.00209132
280	0
