# Supplementary material for: Application of ultrasound to enhance the silt drying process: An experimental study
Source: PLoS One. 2020 Jul 31;15(7):e0236492. doi: 10.1371/journal.pone.0236492 (PMC7394416; doi:10.1371/journal.pone.0236492)
Supplement: S3 File — (XLSX) [file pone.0236492.s003.xlsx]

## Sheet: Sheet1
	MR
power	100			100
frquency	20	28	40	20	28	40
heating/℃	0			60
time/min
0	1	1	1	1	1	1
5	0.99679	0.99677	0.99581	0.99821	0.99028	0.98914
10	0.99341	0.98673	0.98945	0.99495	0.98422	0.97844
15	0.99003	0.98332	0.98391	0.99136	0.97481	0.97309
20	0.98343	0.96988	0.97108	0.97898	0.95903	0.96239
25	0.97667	0.96631	0.96458	0.9692	0.934	0.94634
30	0.97008	0.95304	0.9454	0.95958	0.91822	0.90905
35	0.96349	0.9396	0.92623	0.94345	0.89925	0.88214
40	0.95673	0.93296	0.90689	0.93057	0.87103	0.84485
45	0.94337	0.91288	0.87163	0.91134	0.83963	0.7967
50	0.93002	0.8894	0.82678	0.88885	0.78607	0.74319
55	0.92005	0.86592	0.77234	0.85675	0.73904	0.69504
60	0.90331	0.83903	0.71791	0.82464	0.68867	0.64689
65	0.87999	0.79871	0.66331	0.79237	0.64467	0.59874
70	0.86342	0.76859	0.59929	0.75701	0.59748	0.54005
75	0.84009	0.72486	0.55119	0.72164	0.54711	0.48655
80	0.81001	0.6779	0.49025	0.68318	0.49689	0.42769
85	0.77671	0.63093	0.43256	0.6382	0.45592	0.37419
90	0.74341	0.59741	0.38772	0.59958	0.3963	0.3262
95	0.70994	0.54364	0.33328	0.56421	0.33652	0.27805
100	0.66667	0.50009	0.27559	0.52249	0.29571	0.22455
105	0.63337	0.44632	0.23708	0.48713	0.25474	0.1871
110	0.58993	0.40939	0.19548	0.44524	0.21696	0.16035
115	0.54665	0.36243	0.15063	0.3939	0.17934	0.12825
120	0.50659	0.31887	0.12496	0.34241	0.13837	0.10149
125	0.46653	0.27854	0.09604	0.30704	0.11653	0.08009
130	0.43323	0.23822	0.08011	0.27493	0.09437	0.06404
135	0.38658	0.20129	0.05444	0.23631	0.07253	0.04799
140	0.35328	0.17441	0.03835	0.21056	0.05978	0.03745
145	0.30984	0.14106	0.02963	0.17846	0.04719	0.02675
150	0.27316	0.11741	0.01592	0.15271	0.03778	0.01589
155	0.23665	0.09733	0.00959	0.13022	0.02838	0.01054
160	0.20318	0.07044	0.00309	0.11098	0.02216	0.00535
165	0.17326	0.057	0	0.09485	0.00956	0
170	0.14993	0.04033		0.08198	0.00319
175	0.12982	0.03012		0.066	0
180	0.10987	0.02688		0.05949
185	0.09652	0.02008		0.04987
190	0.08316	0.01344		0.04025
195	0.0666	0.00664		0.03374
200	0.05646	0		0.02412
205	0.04648			0.01776
210	0.03989			0.0145
215	0.02992			0.01141
220	0.02316			0.00815
225	0.01318			0.00489
230	0.0098			0.00163
235	0.00659			0.00065189
240	0			0
